# Supplementary material for: CoverView: a sequence quality evaluation tool for next generation sequencing data
Source: Wellcome Open Res. 2018 Apr 4;3:36. [Version 1] doi: 10.12688/wellcomeopenres.14306.1 (PMC5964631; doi:10.12688/wellcomeopenres.14306.1)
Supplement: Supplementary file 1 [file wellcomeopenres-3-15567-s0000.tgz]

Archive with 1 entries (1 files):
- 952de8f0-f896-4a61-9e9c-8e2c884f8510.pdf
